# Supplementary material for: Neuronal cell fate diversification controlled by sub-temporal action of Kruppel
Source: eLife. 2016 Oct 14;5:e19311. doi: 10.7554/eLife.19311 (PMC5065313; doi:10.7554/eLife.19311)
Supplement: Supplementary file 2. — Raw cell counts for the graphs in this study. DOI: http://dx.doi.org/10.7554/eLife.19311.013 [file elife-19311-supp2.xlsx]

## Sheet: Figure 1M
Fig 1C Dac/Ap cells
Ctrl	Kr
3	4
3	4
3	4
3	4
3	4
3	4
3	4
	4
	4
	4

## Sheet: Figure2 C,D,G, H, Q
Fig2C Dimm Cells			Fig2D Col Cells				Fig2G FMRFa Cells			Fig2H Nplp1 Cells				Fig2Q Nplp1 Cells
Ctrl	ap>Kr		Ctrl	ap>Kr			Ctrl	ap>Kr		Ctrl	ap>Kr			Ctrl	Kr	Kr;elav>Kr	Kr;elav>Col
2	3		1	1			1	0		1	1			1	0	4	4
2	3		1	1			1	0		1	1			1	0	2	5
2	3		1	1			1	0		1	1			1	0	3	4
2	3		1	1			1	0		1	2			1	0	6	6
2	3		1	1			1	0		1	2			1	0	1	4
2	3		1	1			1	0		1	2			1	0	3	7
2	4		1	1			1	0		1	2			1	0	1	2
2	4		1	1			1	0		1	2			1	0	1	3
2	4		1	2			1	0		1	2			1	0	3	6
2	4		1	2				0		1	2			1	0		6
2	4		1	2				0		1	2			1	0		4
2	4		1	2				0		1	2			1	0		6
2	4			2				0		1	2			1	0
2	4			2				0		1	2			1	0
2	4			2				0		1	2			1	0
2	4			2				0		1	2			1	0
2	4			2				0		1	2			1	0
2	4			2				0		1	3				0
2	4			2						1	1.88889	mean				2.66667	4.75	mean
2	4			2						1	0.471405	SD				1.65831	1.48477	SD
2	4			2						1	0.111111	SEM				0.552771	0.428617	SEM
2	4			2						1
	4			2						1
				3						1
				3						1
				3						1
				3						1
				3						1
				3
				3
				3
				3
				3
				4
				4
				2.17143	mean
				0.857003	SD
				0.14486	SEM

## Sheet: Figure3 C, D
Fig3C Eya/Kr Cells						Fig3D lbe-gfp/Kr Cells
Ctrl	cas					Ctrl	cas
1	1					6	3
1	0					8	3
1	0					7	4
1	0					6	4
1	0					5	3
1	0					5	4
1	0					6	3
1	0					5	3
1	1					5	3
1	0					6	3
1	0					5	3
1	0					5	3
1	0					5	3
1	0					6	3
1	0					6	4
1	1					5	3
1	0					5	3
1	0					5	3
1	1
1	0					5.61111	3.22222	mean
1	0					0.849837	0.427793	SD
1	0					0.200308	0.100832	SEM
1	1
1	0
1	0.208333	mean
0	0.414851	SD
0	0.0846811	SEM

## Sheet: Figure4 D,E, I, J, M,P, Q
Figure4D Dimm/Eya cells					Figure4E Kr/Eya cells					Figure4I Dimm/Ap cells					Figure4J Svp/Ap cells					Figure4M Kr/Eya cells				Figure4P Dimm/Ap cells				Figure4Q Svp/Ap cells
Ctrl	sqz	nab			Ctrl	sqz	nab			Ctrl	sqz	nab			Ctrl	sqz	nab			Ctrl	elav>nab			Ctrl	elav>nab			Ctrl	elav>nab
1	2	3			1	3	2			2	3	4			2	1	0			1	0			2	1			2	3
1	3	1			1	3	2			2	3	3			2	1	1			1	0			2	1			2	3
1	2	1			1	2	2			2	3	3			2	1	1			1	0			2	1			2	3
2	2	2			1	2	2			2	3	3			2	1	1			1	0			2	1			2	2
1	2	1			1	2	2			2	3	3			2	1	1			1	0			2	1			2	3
1	2	2			1	2	2			2	3	3			2	1	1			1	0			2	1			2	3
1	2	2			1	4	2			2	3	3			2	1	1			1	0			2	1			2	2
1	2	2			1	3	2			2	3	3			2	1	1			1	0			2	1			2	3
1	2	2			1	2	2			2	3	3			2	1	1			1	0			2	1			2	3
1	2	2			1	2	2			2	3	3			2	1	0			1	0			2	1			2	3
1	1	1			1	2	2			2	3	3			2	1	1			1	0			2				2	2.8	mean
1	2	2			1	2	2			2	3	3			2	1	1			1	0			2				2	0.421637	SD
1	2	2			1	2	2			2	3	3			2	1	1			1	0			2				2	0.133333	SEM
1	0	2			1	3	2				3	3			2	1	1			1	0			2				2
2	2	2			1	2	2				3					1				1	0							2
2	2	2			1	2	2													1	0							2
2	2	2			1	2	2			2	3	3.07143	mean				0.857143	mean			0
1	1				1	1	2			0	0	0.267261	SD				0.363137	SD			0
1	2				1	4				0	0	0.0714286	SEM				0.0970523	SEM
1	2				1	4
1	2				1	2
1	2				1	2
1	3				1	2
1	2				1	2
2					1
1					1
1					1
1					1
1					1
1					1
1					1
1					1
1					1
2					1
1
1.17143	1.91667	1.82353	mean		1	2.375	2	mean
0.382385	0.583592	0.528594	SD		0	0.76967	0	SD
0.0646349	0.119125	0.128203	SEM		0	0.157108	0	SEM

## Sheet: Figure5 C,D,E,H,K,N,O,S,T
Fig5C Svp cells				Fig5D Dimm Cells				Fig5E Nplp1 Cells				Fig5H Svp cells				Fig5K Kr/Eya cells				Fig5N Kr/Eya cells				Fig5O Dimm/Eya cells				Fig5S Dimm/Eya cells				Fig5T Nplp1/Eya cells
Ctrl	Kr			Ctrl	Kr			Ctrl	Kr			Ctrl	ap>Kr			Ctrl	svp			Ctrl	elav>svp			Ctrl	elav>svp			Ctrl	svp,Kr			Ctrl	svp,Kr
2	3			2	1			1	0			2	0			1	2			1	1			1	0			1	4			1	3
2	3			2	1			1	0			2	0			1	3			1	1			1	0			2	3			1	3
2	3			2	1			1	0			2	0			1	2			1	1			1	0			2	2			1	3
2	3			2	1			1	0			2	0			1	1			1	1			1	0			2	3			1	3
2	3			2	1			1	0			2	0			1	2			1	1			1	0			2	2			1	2
2	3			2	1			1	0			2	0			1	3			1	1			1	0			2	3			1	2
2	3			2	1			1	1			2	0			1	2			1	1			1	0			2	3			1	3
2	4			2	1			1	0			2	0			1	1			1	1			1	0			2	3			1	3
2	3			2	1			1	0			2	0			1	3			1	1			1	0			2	4			1	3
2	3			2	1			1	0			2	0			1	1			1	1			1	0			2	4			1	1
2	3			2	1			1	0			2	0			1	3			1	0			1	0			2	3			1	1
2	4			2	1			1	0			2	0			0	3			1	1			1	0			2	1			1	2
2	3			2	1			1	0			2					2												2				3
2	3			2	1			1	0			2																	4				3
2	3			2	1			1	0			2				0.916667	2.15385	mean			0.916667	mean							4				2
2	2			2	1			1	0			2				0.288675	0.800641	SD			0.288675	SD							4				2
	3				1				0							0.0833333	0.231125	SEM			0.0870388	SEM							3				1
	3				1				0																				1
	3.05556	mean																														1	2.35294	mean
	0.416176	SD																										1.91667	2.94444	mean		0	0.785905	SD
	0.0980937	SEM																										0.288675	0.998365	SD		0	0.19061	SEM
																												0.0833333	0.235317	SEM

## Sheet: Figure6 E, N
Figure6E Svp cells in T1-T3						Figure6N Dimm cells in T1-T3
Ctrl	elav>Kr	elav>col,lbe	elav>col,lbe,Kr			Ctrl	elav>col	elav>lbe	elav>Kr	elav>lbe,Kr	elav>col,Kr	elav>col,lbe	elav>col,lbe,Kr
216	102	242	65			40	67	57	33	37	87	265	448
182	88	235	70			42	53	59	44	42	94	270	326
181	93	249	54			39	53	67	35	18	69	187	394
193	94.3333	242	63	mean		40.3333	57.6667	61	37.3333	32.3333	83.3333	240.667	389.333	mean
19.9249	7.0946	7	8.18535	SD		1.52753	8.0829	5.2915	5.85947	12.6623	12.897	46.5439	61.1337	SD
11.5036	4.09607	4.04145	4.72582	SEM		0.881917	4.66667	3.05505	3.38296	7.31057	7.4461	26.8721	35.2956	SEM

## Sheet: Suppl Fig1 G
Figure S1G Kr/lbe-GFP cells
Ctrl	col
6	6
8	6
7	7
6	8
5	6
5	7
6	5
5	5
5	6
6	6
5	5
5	6
5	5
6	5
6	6
5	6
5	5
5	6
5.61111	5.88889	mean
0.849837	0.832352	SD
0.200308	0.196187	SEM

## Sheet: Suppl Fig2 E, H 
Fig S2E Svp/ham-GFP cells								Fig S2H Svp positive cells between Ham-lineages
Ctrl	UAS-Kr	Kr mutants						Ctrl	Kr; ham-gal4>UAS-GFP
3	0	5						36	53
3	0	4						42	51
3	1	3						32	37
4	0	6						36	40
3	0	3						39	46
4	0	5						38	52
4	0	4						45	43
2	0	4						34	39
3	0	3						32	50
3	0	3						34	49
5	0	3						38	48
3	0	2							47
4	0	5						36.9091	46.25	mean
4	0	3						4.0609	5.34492	SD
3	0	5						1.22441	1.54295	SEM
5	0	6
5	0	3
3	0	4
4
4
3
3
4
5
4
3
3
4
4
4
3
4
4
3
3
3
4
3
3
4
3.575	0.0555556	3.94444	mean
0.712075	0.235702	1.16175	SD
0.112589	0.0555556	0.273828	SEM
